# Supplementary material for: Distribution, trends, and antifungal susceptibility of Candida species causing candidemia in Japan, 2010–2019: A retrospective observational study based on national surveillance data
Source: Med Mycol. 2022 Sep 12;60(9):myac071. doi: 10.1093/mmy/myac071 (PMC9521341; doi:10.1093/mmy/myac071)
Supplement: myac071_Supplemental_Files [file myac071_supplemental_files.zip]

Archive with 3 entries (3 files):
- mm-2022-0053-File008.pdf
- mm-2022-0053-File006.docx
- mm-2022-0053-File007.pdf
